# Supplementary material for: Proactive Cystoscopic Debris Removal for Reducing Catheter Blockage in Patients with Long-Term Indwelling Catheters: A Prospective Self-Selected Cohort Study with Exploratory Subgroup Analysis on Urinary Tract Infections
Source: J Clin Med. 2026 Jul 3;15(13):5217. doi: 10.3390/jcm15135217 (PMC13362908; doi:10.3390/jcm15135217)
Supplement: Supplementary file 1 [file jcm-15-05217-s001.zip]

Archive with 1 entries (1 files):
- jcm-4344929-supplementary.pdf
